# Supplementary material for: First Description of Intergenic Sequences in Corydoradinae and Introducing the Complete Mitogenome of Hoplisoma concolor (Siluriformes: Callichthyidae)
Source: Genes (Basel). 2025 Feb 26;16(3):282. doi: 10.3390/genes16030282 (PMC11942276; doi:10.3390/genes16030282)
Supplement: Supplementary file 1 [file genes-16-00282-s001.zip]

Archive with 1 entries (1 files):
- genes-3492756-supplementary.pdf
